# Supplementary material for: Multiplexing Iduronate-2-Sulphatase (MPS-II) into a 7-Plex Lysosomal Storage Disorder MS/MS Assay Using Cold-Induced Phase Separation
Source: Int J Neonatal Screen. 2023 Jun 8;9(2):32. doi: 10.3390/ijns9020032 (PMC10298912; doi:10.3390/ijns9020032)
Supplement: Supplementary file 1 [file IJNS-09-00032-s001.zip]

Archive with 1 entries (1 files):
- IJNS-2335396-SI.pdf
